# Supplementary material for: A comparison of multiple testing adjustment methods with block-correlation positively-dependent tests
Source: PLoS One. 2017 Apr 28;12(4):e0176124. doi: 10.1371/journal.pone.0176124 (PMC5409054; doi:10.1371/journal.pone.0176124)
Supplement: S2 File — (R) [file pone.0176124.s002.R]

## S2 File: R code for manuscript 
## "A Comparison of Multiple Testing Adjustment Methods 
## with Block-Correlation Positively-Dependent Tests"
## by Stevens, Masud, and Suyundikov

## Last updated 29 March 2017; Copyright 2017 Stevens, Masud, and Suyundikov

## Set working directory for saved files, and local library path
## (optional -- commented out here)
# setwd("C:\\folder")
# .libPaths("C:\\folder\\R_libs")

# load packages
library(MASS);library(Biobase);library(multtest);library(qvalue);library(Matrix); library(lattice); library(latticeExtra); library(pfa)
library(foreach)


######################
## Define functions ##
######################

# Define functions to get adjusted p-values (only)
# from multtest, qvalue, and pfa package methods
getSidakSS <- function(Pvec)
 {
    temp <- mt.rawp2adjp(Pvec,proc="SidakSS")
    adjp <- temp$adjp[order(temp$index),2]
    return(adjp)
  }
getSidakSD <- function(Pvec)
 {
    temp <- mt.rawp2adjp(Pvec,proc="SidakSD")
    adjp <- temp$adjp[order(temp$index),2]
    return(adjp)
  } 
getABH <- function(Pvec)
 {
    temp <- mt.rawp2adjp(Pvec,proc="ABH")
    adjp <- temp$adjp[order(temp$index),2]
    return(adjp)
  }
getTSBH <- function(Pvec)
 {
    temp <- mt.rawp2adjp(Pvec,proc="TSBH")
    adjp <- temp$adjp[order(temp$index),2]
    return(adjp)
  }
getqvalue <- function(Pvec)
 {
    temp <- try(qvalue(Pvec,pi0.method="bootstrap",lambda=seq(0,.95,.05)),silent=TRUE)
    if(class(temp)=="try-error")
      { temp <- try(qvalue(Pvec,pi0.method="smoother",lambda=seq(0,.95,.05)),silent=TRUE)}
    if(class(temp)=="try-error")
      { temp <- try(qvalue(Pvec,pi0.method="smoother",lambda=seq(0,max(Pvec),.01)),silent=FALSE)}
    if(class(temp)=="try-error")
      { cat('q-value numeric issue for i,j,k: ',c(i,j,k)); return(rep(NA,length(Pvec)))	}
    return(temp$qvalues)
  }
getPFA <- function(Zvec,Sigma)
  {
    RE <- pfa.test(Zvec,Sigma=Sigma,reg="L1",plot="none")
    adjp <- RE$adjPvalue[order(RE$Pvalue[,2]),1]
    return(adjp)
   }


  
# Define function to take a matrix of raw p-values
# (row for simulation, column for test (feature)),
# and return matrix of adjusted p-values (within each simulation).
# Methods here in same order as in manuscript.
get.adj.p <- function(P,method,Z,Sigma)
  {
     if(method=="Bonferroni")
	   {
	      return(apply(P,1,p.adjust,method="bonferroni"))
	    }
     if(method=="Sidak SS")
	   {
          return(apply(P,1,getSidakSS))
	    }
	 if(method=="Sidak SD")
	   {
          return(apply(P,1,getSidakSD))
	    }
	 if(method=="Holm")
	   {
  	      return(apply(P,1,p.adjust,method="holm"))
	   }
	 if(method=="Hommel")
	   {
  	      return(apply(P,1,p.adjust,method="hommel"))
	   }
	 if(method=="Hochberg")
	   {
  	      return(apply(P,1,p.adjust,method="hochberg"))
	   }
	 if(method=="BH")
	   {
  	      return(apply(P,1,p.adjust,method="BH"))
	   }
	 if(method=="BY")
	   {
  	      return(apply(P,1,p.adjust,method="BY"))
	   }
	 if(method=="ABH")
	   {
          return(apply(P,1,getABH))
	   }
	 if(method=="TSBH")
	   {
          return(apply(P,1,getTSBH))
	   }
	 if(method=="q-value")
	   {
          return(apply(P,1,getqvalue))
	   }
     if(method=="PFA")
       {
          return(apply(Z,1,getPFA,Sigma=Sigma))
       }
   }

   
# Function to get power for each method
get.summary <- function(P)
{
   # P a matrix of adjusted P-values (like adjP[[kk]]) -- nrow=numTests, ncol=numSims
   HoFalse <- (mu != 0)
   Rej <- (P < alpha)     # This is a matrix of logicals (T=rejected Ho; F=failed to reject Ho)
   # Get power
   Rej.F <- Rej[HoFalse,]  # --> now subsetted to all tests that have a false Ho
   pow <- mean(Rej.F) # average over all simulations
   pow.sd <- sd(Rej.F)
   # Get FWER
   Rej.T <- Rej[!HoFalse,] # --> now subsetted to all tests that have a true Ho
   Type.I.in.sim <- apply(Rej.T,2,max)  # vector over simulations; 0 = no type I errors, 1 = at least one type I error
   fwer <- mean(Type.I.in.sim)  # prop. of sims with at least one type I error
   fwer.sd <- sd(Type.I.in.sim)
   # Get FDR
   HoTrue.mat <- matrix(!HoFalse,ncol=numSims,nrow=numTests,byrow=FALSE)
   fdr <- mean(HoTrue.mat[Rej]) # Of the tests that were rejected (Rej==TRUE),
                                # look at what proportion of them corresponded to true nulls
							    # (averaged over all tests and simulations)
   fdr.sd <- sd(HoTrue.mat[Rej])
   # Return results
   res <- c(pow,fwer,fdr, pow.sd,fwer.sd,fdr.sd)
   names(res) <- c('Power','FWER','FDR','Power.SD','FWER.SD','FDR.SD')
   return(res)
 }
 

# Function to run simulation
#   numTests: number of tests (features)
#   numSims: number of simulations
#   numDep: a vector of available numbers of dependent tests, out of numTests total
#   numBlocks: number of blocks (needs to be even, and a factor of all numDep elements)
#   numFalseNulls: total number of false nulls (needs to be at least half the number of dependent tests)
#   MHT.methods: names of MHT methods to run (to save time when only a subset are of interest)
run.sim <- function(numTests, numSims, numDep, numBlocks, numFalseNulls, MHT.methods)
{
  # Make arguments globally accessible (to make some function calls cleaner)
  numTests <<- numTests; numSims <<- numSims; numDep <<- numDep; 
  numBlocks <<- numBlocks; numFalseNulls <<- numFalseNulls; MHT.methods <<- MHT.methods

  # Make holding object, with element [[j]]
  # giving (for rho level j) a data.frame with columns
  # as named below
  result.list <- list()
  for(j in 1:length(rhovec))
   {
     result.list[[j]] <- data.frame(Alevel=NA,numDep=NA,method=NA,
                                    power=NA,fwer=NA,fdr=NA,
                                    power.sd=NA,fwer.sd=NA,fdr.sd=NA)
   }
   
  # Loop over group sizes
  for(i in 1:length(numDep))
    {
      cat('starting numDep level',i,date(),'\n')
      blocksize <- numDep[i] / numBlocks

      # Loop over rho values
	  for(j in 1:length(rhovec))
  	  {
        cat('.. starting rho level',j,date(),'\n')
	    rho <- rhovec[j]
	  
	    # make dependent block to go on diagonal
		block <- matrix(rho,nrow=blocksize,ncol=blocksize)
		diag(block) <- 1
		
		# make list of blocks to go on diagonal
		block_list <- list()
		# first the dependent blocks
		for(jj in 1:numBlocks)
		{
		   block_list[[jj]] <- block
		}
		# last the independent tests
		block_list[[jj+1]] <- diag(numTests-numDep[i])
	  
	    # Make Sigma matrix
		SigmaMat <- bdiag(block_list)
	  
	    # Loop over A values
		for(k in 1:length(Avec))
		   {
             cat('..... starting A level',k,date(),'\n')
		     A <- Avec[k]
			 
	         # Make mu vector
			 # - first half of blocks are false nulls
			 # - second half of blocks are true nulls
			 # - remaining block (independent tests) has mostly true nulls, then
			 #   remaining number of false nulls
		     mu <- rep(0,numTests)
			 mu[1:(numDep[i]/2)] <- A
			 remF <- numFalseNulls - (numDep[i]/2)
			 mu[(numTests-remF+1):numTests] <- A
             mu <<- mu  # needs to be globally accessible
			 
			 # Simulate test statistics
			 # -- this matrix has a row for each simulation
			 #    and a column for each test (feature)
			 Zmat <- mvrnorm(numSims, mu=matrix(mu,ncol=1), Sigma=SigmaMat, tol=.1)

             # Get p-values (assume two-sided test)		   
		     RawP <- 2*(1-pnorm(abs(Zmat)))
			 
			 # Get adjusted P-values from all methods to be considered
			 # (in same order here as in MHT.methods)
			 adjP <- list()
             numMethods <- length(MHT.methods)
			 for(kk in 1:numMethods)
			   {
			      adjP[[kk]] <- get.adj.p(RawP,MHT.methods[kk],Zmat,SigmaMat)
			    }
			 names(adjP) <- MHT.methods
			 
			 # Get power/FDR/FWER for each method
			 result.ijk <- lapply(adjP,get.summary)
			 mat.ijk <- as.data.frame(matrix(unlist(result.ijk),ncol=6,byrow=T))
			 colnames(mat.ijk) <- c('power','fwer','fdr', 'power.sd','fwer.sd','fdr.sd')
			 f.ik <- data.frame(Alevel=Avec[k],numDep=numDep[i],method=MHT.methods)
			 frame.ik <- cbind(f.ik,mat.ijk)
             result.list[[j]] <- rbind(result.list[[j]],frame.ik)
	 
		    }
	  
	  }

    }

  # Clean up holding objects (remove empty first row)
  for(j in 1:length(rhovec))
    {
       result.list[[j]] <- result.list[[j]][-1,]
     }

  print(date())
  return(result.list)
}


#####################
## Run simulations ##
#####################

## set available values of A (magnitude of true differential expression)
## and available values of rho (correlation among dependent tests)
Avec <- c(.5, 1, 2, 3, 4, 5)
rhovec <- c(0,.2,.4,.6,.8,.99)
## set desired overall alpha level
alpha <- .05

### Simulation 1 : large number of tests (focus on FDR control)
# set seed (for reproducibility)
set.seed(1234)
# set number of tests (features) and number of simulations
numTests1 <- 2000
numSims1 <- 1000
# set group sizes (available numbers of dependent tests, out of numTests total)
# and numbers of blocks (needs to be even, and a factor of all numDep elements)
numDep1 <- c(120,360)
numBlocks1 <- 6
# set total number of false nulls
# -- needs to be more than half the number of dependent tests
numFalseNulls1 <- 200
# Set labels for multiplicity correction methods
MHT.methods1 <- c("BH","BY","ABH","TSBH","q-value","PFA")
# do it, and save result; this takes about 62.5 hours
result.list1 <- run.sim(numTests1, numSims1, numDep1, numBlocks1, numFalseNulls1, MHT.methods1)
save(result.list1,file="result1.rdata")

### Simulation 2 : smaller number of tests (focus on FWER control)
# set seed (for reproducibility)
set.seed(1234)
# set number of tests (features) and number of simulations
numTests2 <- 100
numSims2 <- 1000 
# set group sizes (available numbers of dependent tests, out of numTests total)
# and numbers of blocks (needs to be even, and a factor of all numDep elements)
numDep2 <- c(18, 36)
numBlocks2 <- 6 
# set total number of false nulls
# -- needs to be more than half the number of dependent tests
numFalseNulls2 <- 20
# Set labels for multiplicity correction methods
MHT.methods2 <- c("Bonferroni","Sidak SS","Sidak SD","Holm","Hommel","Hochberg")
# do it, and save result; this takes about 7 minutes
result.list2 <- run.sim(numTests2, numSims2, numDep2, numBlocks2, numFalseNulls2, MHT.methods2)
save(result.list2,file="result2.rdata")


################################################
## Load main objects and make summary figures ##
################################################
load("result1.rdata")
load("result2.rdata")
rholab <- c('(a)','(b)','(c)','(d)','(e)','(f)')
pdf(file="output.pdf",width=7,height=8)
  for(j in 1:length(rhovec))
   {
     frame.fdr <- result.list1[[j]]
     A.lab <- paste("A =",frame.fdr$Alevel);  rhoval <- rhovec[j]; rhoL <- rholab[j]

     frame.fdr$power.dn <- frame.fdr$power - 2*frame.fdr$power.sd/sqrt(1000); frame.fdr$power.dn[frame.fdr$power.dn<0] <- 0
     frame.fdr$power.up <- frame.fdr$power + 2*frame.fdr$power.sd/sqrt(1000); frame.fdr$power.up[frame.fdr$power.dn>1] <- 1
     plot1 <- dotplot(method~power.dn|A.lab, data=frame.fdr, groups=numDep, xlab="Average Power ± 2 SEM", layout=c(1,length(Avec)), ylab=NULL,   main=bquote(.(rhoL) ~rho == .(rhoval)),  pch=c("(","("), col=c('blue','red'),   xlim=c(-.05,1.05),       grid=TRUE)
     plot2 <- dotplot(method~power|A.lab, data=frame.fdr, groups=numDep, xlab="Average Power ± 2 SEM", layout=c(1,length(Avec)), ylab=NULL,   main=bquote(.(rhoL) ~rho == .(rhoval)),  pch=c(16,17), col=c('blue','red'),   xlim=c(-.05,1.05), panel = function(...){panel.dotplot(...,col.line="transparent")})
     plot3 <- dotplot(method~power.up|A.lab, data=frame.fdr, groups=numDep, xlab="Average Power ± 2 SEM", layout=c(1,length(Avec)), ylab=NULL,   main=bquote(.(rhoL) ~rho == .(rhoval)),  pch=c(")",")"), col=c('blue','red'),   xlim=c(-.05,1.05),   panel = function(...){panel.dotplot(...,col.line="transparent")})
	 print(plot1+plot2+plot3)

     frame.fdr$fdr.dn <- frame.fdr$fdr - 2*frame.fdr$fdr.sd/sqrt(1000); frame.fdr$fdr.dn[frame.fdr$fdr.dn<0] <- 0
     frame.fdr$fdr.up <- frame.fdr$fdr + 2*frame.fdr$fdr.sd/sqrt(1000); frame.fdr$fdr.up[frame.fdr$fdr.dn>1] <- 1
     plot1 <- dotplot(method~fdr.dn|A.lab, data=frame.fdr, groups=numDep, xlab="Average FDR ± 2 SEM", layout=c(1,length(Avec)), ylab=NULL,   main=bquote(.(rhoL) ~rho == .(rhoval)),  pch=c("(","("), col=c('blue','red'),   xlim=c(-.05,1.05),       grid=TRUE, panel=function(...){panel.refline(v = c(.05),lty=2,lwd=1.5,col='black');panel.dotplot(...)})
     plot2 <- dotplot(method~fdr|A.lab, data=frame.fdr, groups=numDep, xlab="Average FDR ± 2 SEM", layout=c(1,length(Avec)), ylab=NULL,   main=bquote(.(rhoL) ~rho == .(rhoval)),  pch=c(16,17), col=c('blue','red'),   xlim=c(-.05,1.05), panel = function(...){panel.dotplot(...,col.line="transparent")})
     plot3 <- dotplot(method~fdr.up|A.lab, data=frame.fdr, groups=numDep, xlab="Average FDR ± 2 SEM", layout=c(1,length(Avec)), ylab=NULL,   main=bquote(.(rhoL) ~rho == .(rhoval)),  pch=c(")",")"), col=c('blue','red'),   xlim=c(-.05,1.05),   panel = function(...){panel.dotplot(...,col.line="transparent")})
	 print(plot1+plot2+plot3)


     frame.fwer <- result.list2[[j]]
     A.lab <- paste("A =",frame.fwer$Alevel);  rhoval <- rhovec[j]; rhoL <- rholab[j]

     frame.fwer$power.dn <- frame.fwer$power - 2*frame.fwer$power.sd/sqrt(1000); frame.fwer$power.dn[frame.fwer$power.dn<0] <- 0
     frame.fwer$power.up <- frame.fwer$power + 2*frame.fwer$power.sd/sqrt(1000); frame.fwer$power.up[frame.fwer$power.dn>1] <- 1
     plot1 <- dotplot(method~power.dn|A.lab, data=frame.fwer, groups=numDep, xlab="Average Power ± 2 SEM", layout=c(1,length(Avec)), ylab=NULL,   main=bquote(.(rhoL) ~rho == .(rhoval)),  pch=c("(","("), col=c('blue','red'),   xlim=c(-.05,1.05),       grid=TRUE)
     plot2 <- dotplot(method~power|A.lab, data=frame.fwer, groups=numDep, xlab="Average Power ± 2 SEM", layout=c(1,length(Avec)), ylab=NULL,   main=bquote(.(rhoL) ~rho == .(rhoval)),  pch=c(16,17), col=c('blue','red'),   xlim=c(-.05,1.05), panel = function(...){panel.dotplot(...,col.line="transparent")})
     plot3 <- dotplot(method~power.up|A.lab, data=frame.fwer, groups=numDep, xlab="Average Power ± 2 SEM", layout=c(1,length(Avec)), ylab=NULL,   main=bquote(.(rhoL) ~rho == .(rhoval)),  pch=c(")",")"), col=c('blue','red'),   xlim=c(-.05,1.05),   panel = function(...){panel.dotplot(...,col.line="transparent")})
	 print(plot1+plot2+plot3)

     frame.fwer$fwer.dn <- frame.fwer$fwer - 2*frame.fwer$fwer.sd/sqrt(1000); frame.fwer$fwer.dn[frame.fwer$fwer.dn<0] <- 0
     frame.fwer$fwer.up <- frame.fwer$fwer + 2*frame.fwer$fwer.sd/sqrt(1000); frame.fwer$fwer.up[frame.fwer$fwer.dn>1] <- 1
     plot1 <- dotplot(method~fwer.dn|A.lab, data=frame.fwer, groups=numDep, xlab="Average FWER ± 2 SEM", layout=c(1,length(Avec)), ylab=NULL,   main=bquote(.(rhoL) ~rho == .(rhoval)),  pch=c("(","("), col=c('blue','red'),   xlim=c(.015,.075),       grid=TRUE)#, panel=function(...){panel.refline(v = c(.05),lty=2,lwd=2,col='black');panel.dotplot(...)})
     plot2 <- dotplot(method~fwer|A.lab, data=frame.fwer, groups=numDep, xlab="Average FWER ± 2 SEM", layout=c(1,length(Avec)), ylab=NULL,   main=bquote(.(rhoL) ~rho == .(rhoval)),  pch=c(16,17), col=c('blue','red'),   xlim=c(.015,.075), panel = function(...){panel.dotplot(...,col.line="transparent")})
     plot3 <- dotplot(method~fwer.up|A.lab, data=frame.fwer, groups=numDep, xlab="Average FWER ± 2 SEM", layout=c(1,length(Avec)), ylab=NULL,   main=bquote(.(rhoL) ~rho == .(rhoval)),  pch=c(")",")"), col=c('blue','red'),   xlim=c(.015,.075),   panel = function(...){panel.refline(v = c(.05),lty=2,lwd=1.25,col='black');panel.dotplot(...,col.line="transparent")})
	 print(plot1+plot2+plot3)
   }
dev.off()


###########################################
###########################################
## Everything below here is for S1 File  ##
###########################################
###########################################


################################################
## Consider effect of number of tests on PFA  ##
################################################
## Look at how changing just the number of tests affects PFA's FDR control
#  - here, use 6 blocks, each 2.5% of total number tests;
#    3 blocks for false nulls (at A=2 here), 3 blocks for true nulls (A=0), 
#    remaining indep. tests for true nulls and a few (2.5% of total) false nulls
pfa.check <- function(rho,numsims)
  {
    numtest.vec <- 40*c(2,3,5,8,10,15,25,50)
    mean.fdr.vec <- sd.fdr.vec <- rep(NA,length(numtest.vec))
    A <- 2
    for(j in 1:length(numtest.vec))
       {
        cat("Starting j=",j,date(),'\n')
        m <- numtest.vec[j]
        bsize <- m/40
        block <- matrix(rho,nrow=bsize,ncol=bsize)
        diag(block) <- 1
        block_list <- list()
        for(jj in 1:6)
          {
            block_list[[jj]] <- block
           }
        block_list[[jj+1]] <- diag(m-6*bsize)
        SigmaMat <- bdiag(block_list)
        mu <- c(rep(A,.075*m),rep(0,.075*m),rep(0,.825*m),rep(A,.025*m))
        set.seed(1234)
        Z <- mvrnorm(numsims, mu=mu, Sigma=SigmaMat, tol=.1)
        adjp <- apply(Z,1,getPFA,Sigma=SigmaMat) 
        fdr <- rep(NA,numsims)
        for(i in 1:numsims)
          {
            fdr[i] <- mean((mu==0)[adjp[,i]<.05])
          }
        mean.fdr.vec[j] <- mean(fdr,na.rm=TRUE)
        sd.fdr.vec[j] <- sd(fdr,na.rm=TRUE)
        if(j==length(numtest.vec)){cat("Completed",date(),'\n')}
       }
    mat <- rbind(round(numtest.vec,0),round(mean.fdr.vec,4),round(sd.fdr.vec,4))
    rownames(mat) <- c("numTests","meanFDR","sdFDR")
    fr <- as.data.frame(t(mat))
    dn <- fr$meanFDR-2*fr$sdFDR/sqrt(numsims); dn[dn<0] <- 0
    up <- fr$meanFDR+2*fr$sdFDR/sqrt(numsims); up[up>1] <- 1
    fr$dn <- dn; fr$up <- up
    return(fr)
}
fr.plot <- function(fr,rhoL,rhoval,ymin,ymax)
  {
     plot(fr$numTests,fr$meanFDR,type='l',log='x',xlab='Number of Tests',ylab='PFA method average FDR ± 2 SEM',
        main=bquote(.(rhoL) ~rho == .(rhoval)),
        ylim=c(ymin,ymax))
     for(i in 1:nrow(fr))
       {
          lines(x=c(fr$numTests[i],fr$numTests[i]), 
                y=c(fr$dn[i],fr$up[i]), col='orange',lwd=2)
        }
   }
# Run for rho=0 and rho=.2; these two lines together take about 2.2 hours total
fr0 <- pfa.check(rho=0,numsims=100)
fr2 <- pfa.check(rho=.2,numsims=100)
save(list=c('fr0','fr2'),file="resultS1.rdata")
# Make summary figures
load("resultS1.rdata")
pdf(file="figS1.pdf",width=6,height=6)
  fr.plot(fr0,'(a)',0,ymin=0.1,ymax=0.5)
  fr.plot(fr2,'(b)',0.2,ymin=0.1,ymax=0.5)
dev.off()


#################################################################
## Consider simultaneous representation of FDR/FWER and power  ##
#################################################################
load("result1.rdata")
library(RColorBrewer)
colvec <- brewer.pal(8,"Blues")[-c(1:2)]
j <- 1
rhoval <- rhovec[j]
frame.fdr <- result.list1[[j]]
frame.fdr$rho <- rhoval
FR <- frame.fdr
for(j in 2:length(rhovec))
{
  rhoval <- rhovec[j]
  frame.fdr <- result.list1[[j]]
  frame.fdr$rho <- rhoval
  FR <- rbind(FR,frame.fdr)
}
##
## FDR vs power:
##
pdf(file="figS1a.pdf",width=5,height=5)
for(j in 1:length(rhovec))
{
  rhoL <- rholab[j]
  rhoval <- rhovec[j]
  t <- FR$rho==rhovec[j]
  FRt <- FR[t,]
  k <- FRt$Alevel+1
  k[FRt$Alevel==0.5] <- 1
  use.col <- colvec[k]
  use.pch <- rep(NA)
  use.pch[FRt$method=="ABH"] <- 1
  use.pch[FRt$method=="BH"] <- 2
  use.pch[FRt$method=="BY"] <- 3
  use.pch[FRt$method=="PFA"] <- 4
  use.pch[FRt$method=="q-value"] <- 5
  use.pch[FRt$method=="TSBH"] <- 6
  plot(FRt$fdr,FRt$power,xlab='Average FDR',ylab='Average Power',main=bquote(.(rhoL) ~rho == .(rhoval)),
       pch=use.pch,col=use.col,cex=1.5)
  legend('topright',c("ABH","BH","BY","PFA","q-value","TSBH"),pch=1:6,col='black')
}
dev.off()
##
## FDR vs power (zoom in):
##
pdf(file="figS1b.pdf",width=5,height=5)
for(j in 1:length(rhovec))
{
  rhoL <- rholab[j]
  rhoval <- rhovec[j]
  t <- FR$rho==rhovec[j]
  FRt <- FR[t,]
  k <- FRt$Alevel+1
  k[FRt$Alevel==0.5] <- 1
  use.col <- colvec[k]
  use.pch <- rep(NA)
  use.pch[FRt$method=="ABH"] <- 1
  use.pch[FRt$method=="BH"] <- 2
  use.pch[FRt$method=="BY"] <- 3
  use.pch[FRt$method=="PFA"] <- 4
  use.pch[FRt$method=="q-value"] <- 5
  use.pch[FRt$method=="TSBH"] <- 6
  plot(FRt$fdr,FRt$power,xlab='Average FDR',ylab='Average Power',main=bquote(.(rhoL) ~rho == .(rhoval)),
       pch=use.pch,col=use.col,xlim=c(0,0.1),ylim=c(.85,1),cex=1.5)
  legend('topright',c("ABH","BH","BY","PFA","q-value","TSBH"),pch=1:6,col='black')
}
dev.off()
##
## FWER vs power:
##
load("result2.rdata")
colvec <- brewer.pal(8,"Blues")[-c(1:2)]
j <- 1
rhoval <- rhovec[j]
frame.fwer <- result.list2[[j]]
frame.fwer$rho <- rhoval
FR <- frame.fwer
for(j in 2:length(rhovec))
{
  rhoval <- rhovec[j]
  frame.fwer <- result.list2[[j]]
  frame.fwer$rho <- rhoval
  FR <- rbind(FR,frame.fwer)
}
pdf(file="figS1c.pdf",width=5,height=5)
for(j in 1:length(rhovec))
{
  rhoL <- rholab[j]
  rhoval <- rhovec[j]
  t <- FR$rho==rhovec[j]
  FRt <- FR[t,]
  k <- FRt$Alevel+1
  k[FRt$Alevel==0.5] <- 1
  use.col <- colvec[k]
  use.pch <- rep(NA)
  use.pch[FRt$method=="Bonferroni"] <- 1
  use.pch[FRt$method=="Hochberg"] <- 2
  use.pch[FRt$method=="Holm"] <- 3
  use.pch[FRt$method=="Hommel"] <- 4
  use.pch[FRt$method=="Sidak SD"] <- 5
  use.pch[FRt$method=="Sidak SS"] <- 6
  plot(FRt$fdr,FRt$power,xlab='Average FDR',ylab='Average Power',main=bquote(.(rhoL) ~rho == .(rhoval)),
       pch=use.pch,col=use.col,cex=1.5)
  legend('topright',c("Bonferroni","Hochberg","Holm","Hommel","Sidak SD","Sidak SS"),pch=1:6,col='black')
}
dev.off()
